# Supplementary material for: Effect of Extraction Temperature on Pressurized Liquid Extraction of Bioactive Compounds from Fucus vesiculosus
Source: Mar Drugs. 2022 Apr 12;20(4):263. doi: 10.3390/md20040263 (PMC9028048; doi:10.3390/md20040263)
Supplement: Supplementary file 1 [file marinedrugs-20-00263-s001.zip]

Archive with 1 entries (1 files):
- marinedrugs-1654019-supplementary.pdf
